# Supplementary material for: Establishment and Molecular Characterization of Two Patient-Derived Pancreatic Ductal Adenocarcinoma Cell Lines as Preclinical Models for Treatment Response
Source: Cells. 2023 Feb 11;12(4):587. doi: 10.3390/cells12040587 (PMC9954561; doi:10.3390/cells12040587)
Supplement: Supplementary file 1 [file cells-12-00587-s001.zip]

Archive with 1 entries (1 files):
- cells-2106007-supplementary.pdf
